# Supplementary material for: Ubiquitous lognormal distribution of neuron densities in mammalian cerebral cortex
Source: Cereb Cortex. 2023 Jul 6;33(16):9439–49. doi: 10.1093/cercor/bhad160 (PMC10438924; doi:10.1093/cercor/bhad160)
Supplement: suppl_data_bhad160 [file suppl_data_bhad160.zip]

Archive with 7 entries (7 files):
- FigureS1.eps
- FigureS2.eps
- FigureS3.eps
- FigureS4.eps
- FigureS5.eps
- FigureS6.eps
- lognormal_neurons_latex_files.tar.xz
